# Supplementary material for: High-fidelity SaCas9 identified by directional screening in human cells
Source: PLoS Biol. 2020 Jul 9;18(7):e3000747. doi: 10.1371/journal.pbio.3000747 (PMC7347106; doi:10.1371/journal.pbio.3000747)
Supplement: S1 Table — (XLSX) [file pbio.3000747.s016.xlsx]

## Sheet: Sheet1
S1 Table. Target sites used in this study
ID	Targets	PAM	Strand	Description
Site 1-sg1 (PM1)	CAAGGGCGAGGAGCTGTTCAC	CGGGGT	+	EGFP target site of HEK-293
Site 2-sg2 (PM2)	GCCGTAGGTCAGGGTGGTCAC	GAGGGT	-	EGFP target site of HEK-293
Site 3-sg3 (PM3)	GCAACATCCTGGGGCACAAGC	TGGAGT	+	EGFP target site of HEK-293
Site4-sg4 (PM4)	AGTCGTGCTGCTTCATGTGGT	CGGGGT	-	EGFP target site of HEK-293
Site5-sg5 (PM5)	CAGCACGGGGCCGTCGCCGAT	GGGGGT	-	EGFP target site of HEK-293
Site6-sg6 (PM6)	GGGTCACGGGCAGCTTGCCGG	CGGGGT	+	CMV target site of miniCMV-mcherry plasmid
ID	Targets	Position		Description
ch2_On	GAGGTCTGGCAGCCAAGATGG	chr2:156968473-156968493		Endogenous target site
ch2_OT1	GAGGTCaGGCAGCCAAGATGG	chrX:155567844-155567864		Endogenous target site
ch2_OT2	aAcGGCTGGCAGCCAAGATGG	chr10:85125737-85125757		Endogenous target site
ch2_OT3	tAGGaCTGGCAGCCAAGATGG	chr8:120194184-120194204		Endogenous target site
DUS2_On	CATAGGCATATGCCACCATGC	chr16:68035521-68035541		Endogenous target site
DUS2_OT1	cACAGGCATATGCCACCATGC	chr16:57135526-57135546		Endogenous target site
DUS2_OT2	tACAGGCATATGCCACCATGC	chr16:21071023-21071043		Endogenous target site
EMX1-1_On	GGCCTCCCCAAAGCCTGGCCA	chr2:72934044-72934064		Endogenous target site
EMX1-1_OT1	GaCCTCCCCAtAGCCTGGCCA	chr11:44964907-44964927		Endogenous target site
EMX1-1_OT2	GGCCTgCCCAAgGCCTGaCCA	chr11:118662846-118662866		Endogenous target site
EMX1-1_OT3	GtCCTCCaggAAtCCTGGCCA	chr11:109982400-109982420		Endogenous target site
EMX1-1_OT4	aaCCTatgCAAAGCCTGGCCA	chr4:35195805-35195825		Endogenous target site
EMX1-1_OT5	tGCCTgCaCAATGCCTGGCCA	chr15:88208610-88208630		Endogenous target site
EMX1-6_On	GCAACCACAAACCCACGAGGG	chr2:72933960-72933980		Endogenous target site
EMX1-6_OT1	GCAgaCACAAACCCACctGGG	chr3:9914415-9914435		Endogenous target site
EMX1-6_OT2	GCAAtCACAAtaCCAcaAGGG	chr7:26230485-26230505		Endogenous target site
EMX1-6_OT3	aCAAaCACAtACCCACaAGGa	chr18:37589657-37589677		Endogenous target site
EMX1-6_OT4	GCccCCAgcAACCCAgGAGGG	chr4:7445761-7445781		Endogenous target site
EMX1-6_OT5	cCAACCAtAAggCCAgGAGGG	chr2:67108456-67108476		Endogenous target site
EMX1-6_OT6	cCAACCACAtACCaAaGAGGc	chr6:26129852-26129872		Endogenous target site
VEGFA-8_On	GGGTGAGTGAGTGTGTGCGTG	chr6:43769716-43769736		Endogenous target site
VEGFA-8_OT1	GGGTGAGTcAGTGaGTGCGTG	chr5:34991676-34991696		Endogenous target site
VEGFA-8_OT2	GtGcGcGcaAGTGTGTGCGTG	chr3:184642828-184642848		Endogenous target site
VEGFA-8_OT3	GaGTGAaTGAGTGTGTGtGTG	chr3:194276092-194276112		Endogenous target site
VEGFA-8_OT4	GGGTGAGTcAGTGTGTGaGTG	chr9:38639436-38639456		Endogenous target site
VEGFA-8_OT5	aGGTGAccGtGTGTGTGCGTG	chr22:21070685-21070705		Endogenous target site
VEGFA-8_OT6	GtGTGAGTGtGTGTGTGCGTa	chr17:45127812-45127832		Endogenous target site
DLGAP2_On	AATCACGTCCTCTGCAGCAAC	chr8:1415621-1415641		Endogenous target site
DLGAP2_OT1	gATCACGTCCTCTGCAGCAAC	chr7:90129198-90129218		Endogenous target site
DLGAP2_OT2	AATCAtGTCCTCTGCAGCAAC	chr5:141642183-141642203		Endogenous target site
HBB_On	ACTCAAAGAACCTCTGGGTCC	chr11:5234173-5234193		Endogenous target site
HBB_OT1	tgTCAAAGAACCTCTGGGTCC	chr11:5254474-5254494		Endogenous target site
HBB_OT2	ACcCAAAGgACaTCTGGGTCC	chr1: 157593204-157593224		Endogenous target site
HBB_OT3	tgTCAAAaAAtCTCTGGGTCC	chr11:5269636-5269656		Endogenous target site
HBB_OT4	ttTCAAAGtACCTCTaGGTCC	chr11:5243288-5243308		Endogenous target site
FANCF_On	CAGCCGCCGCTCCAGAGCCGT	chr11:22625625-22625645		Endogenous target site
FANCF_OT1	CctCCGCgGCTCgAGAGCCGT	chr1:210251257-210251277		Endogenous target site
FANCF_OT2	CAGCCGCCGaTtCAGAcCCGc	chr20:1392631-1392651		Endogenous target site
FANCF_OT3	CAGgCGCaGCTCCAGAGCCtg	chr11:67308180-67308200		Endogenous target site
FANCF_OT4	CAGCCGCCcCTCCAGAGagGa	chr3:14137369-14137389		Endogenous target site
RS1_On	CATATCACAAGCCTCTGGGTT	chrX:18647300-18647326		Endogenous target site
RS1_OT1	CATAgCcCAAGCCTCaGGGTT	chr17:17029721-17029747		Endogenous target site
RS1_OT2	CATAgCACAAGCCTCaGGGTT	chr17:20567273-20567293		Endogenous target site
RS1_OT3	CATAgCcgAAGCCTCaGGGTT	chr17:16856703-16856723		Endogenous target site
ZKSCAN1_On	CCAGACCTGGAGCTCCTTGGG	chr7:100023831-100023851		Endogenous target site
ZKSCAN1_OT1	CCAGgCCTGGAGCTCCTgGGG	chr7:100057292-100057318		Endogenous target site
ZKSCAN1_OT2	CCAGcCCTGGAGCTCCTTGGG	chr6:28227391-28227417		Endogenous target site
ZKSCAN1_OT3	CCgGgCCTGGAGCTCCTTaGG	chr6:28272223-28272249		Endogenous target site
