# Supplementary material for: High-fidelity SaCas9 identified by directional screening in human cells
Source: PLoS Biol. 2020 Jul 9;18(7):e3000747. doi: 10.1371/journal.pbio.3000747 (PMC7347106; doi:10.1371/journal.pbio.3000747)
Supplement: S2 Table — (XLSX) [file pbio.3000747.s017.xlsx]

## Sheet: Sheet1
S2 Table. primer used in this study.
Primer Name	Primer sequence (5`-3`)	Description
PM1-F	CACCGCAAGGGCGAGGAGCTGTTCAC	Oligonucleotide for construction of gRNA expression plasmid targeting EGFP
PM1-R	AAACGTGAACAGCTCCTCGCCCTTGC	Oligonucleotide for construction of gRNA expression plasmid targeting EGFP
M1-1-F	CACCGCACGGGCGAGGAGCTGTTCAC	Oligonucleotide for construction of gRNA expression plasmid targeting EGFP
M1-1-R	AAACGTGAACAGCTCCTCGCCCGTGC	Oligonucleotide for construction of gRNA expression plasmid targeting EGFP
M1-2-F	CACCGCAAGAGCGAGGAGCTGTTCAC	Oligonucleotide for construction of gRNA expression plasmid targeting EGFP
M1-2-R	AAACGTGAACAGCTCCTCGCTCTTGC	Oligonucleotide for construction of gRNA expression plasmid targeting EGFP
M1-3-F	CACCGCAAGGGGGAGGAGCTGTTCAC	Oligonucleotide for construction of gRNA expression plasmid targeting EGFP
M1-3-R	AAACGTGAACAGCTCCTCCCCCTTGC	Oligonucleotide for construction of gRNA expression plasmid targeting EGFP
PM2-F	CACCGGCCGTAGGTCAGGGTGGTCAC	Oligonucleotide for construction of gRNA expression plasmid targeting EGFP
PM2-R	AAACGTGACCACCCTGACCTACGGCC	Oligonucleotide for construction of gRNA expression plasmid targeting EGFP
PM2-1-F	CACCGGCGGTAGGTCAGGGTGGTCAC	Oligonucleotide for construction of gRNA expression plasmid targeting EGFP
PM2-1-R	AAACGTGACCACCCTGACCTACCGCC	Oligonucleotide for construction of gRNA expression plasmid targeting EGFP
PM2-2-F	CACCGGCCGCAGGTCAGGGTGGTCAC	Oligonucleotide for construction of gRNA expression plasmid targeting EGFP
PM2-2-R	AAACGTGACCACCCTGACCTGCGGCC	Oligonucleotide for construction of gRNA expression plasmid targeting EGFP
PM2-3-F	CACCGGCCGTAAGTCAGGGTGGTCAC	Oligonucleotide for construction of gRNA expression plasmid targeting EGFP
PM2-3-R	AAACGTGACCACCCTGACTTACGGCC	Oligonucleotide for construction of gRNA expression plasmid targeting EGFP
PM3-F	CACCGGCAACATCCTGGGGCACAAGC	Oligonucleotide for construction of gRNA expression plasmid targeting EGFP
PM3-R	AAACGCTTGTGCCCCAGGATGTTGCC	Oligonucleotide for construction of gRNA expression plasmid targeting EGFP
PM3-1-F	CACCGGGAACATCCTGGGGCACAAGC	Oligonucleotide for construction of gRNA expression plasmid targeting EGFP
PM3-1-R	AAACGCTTGTGCCCCAGGATGTTCCC	Oligonucleotide for construction of gRNA expression plasmid targeting EGFP
PM3-2-F	CACCGGCAAGATCCTGGGGCACAAGC	Oligonucleotide for construction of gRNA expression plasmid targeting EGFP
PM3-2-R	AAACGCTTGTGCCCCAGGATCTTGCC	Oligonucleotide for construction of gRNA expression plasmid targeting EGFP
PM3-3-F	CACCGGCAACATGCTGGGGCACAAGC	Oligonucleotide for construction of gRNA expression plasmid targeting EGFP
PM3-3-R	AAACGCTTGTGCCCCAGCATGTTGCC	Oligonucleotide for construction of gRNA expression plasmid targeting EGFP
M3-4-F	CACCGGCAACATCCTGGGGtACAAGC	Oligonucleotide for construction of gRNA expression plasmid targeting EGFP
M3-4-R	AAACGCTTGTaCCCCAGGATGTTGCC	Oligonucleotide for construction of gRNA expression plasmid targeting EGFP
M3-5-F	CACCGGCAACATCCTGGGGTAgAAGC	Oligonucleotide for construction of gRNA expression plasmid targeting EGFP
M3-5-R	AAACGCTTcTACCCCAGGATGTTGCC	Oligonucleotide for construction of gRNA expression plasmid targeting EGFP
M3-6-F	CACCGGCAACATCCTGGGGTAGAtGC	Oligonucleotide for construction of gRNA expression plasmid targeting EGFP
M3-6-R	AAACGCaTCTACCCCAGGATGTTGCC	Oligonucleotide for construction of gRNA expression plasmid targeting EGFP
M3-7-F	CACCGGCAACATCCTGGGGTAGATGg	Oligonucleotide for construction of gRNA expression plasmid targeting EGFP
M3-7-R	AAACcCATCTACCCCAGGATGTTGCC	Oligonucleotide for construction of gRNA expression plasmid targeting EGFP
PM4-F	CACCGAGTCGTGCTGCTTCATGTGGT	Oligonucleotide for construction of gRNA expression plasmid targeting EGFP
PM4-R	AAACACCACATGAAGCAGCACGACTC	Oligonucleotide for construction of gRNA expression plasmid targeting EGFP
PM5-F	CACCGCAGCACGGGGCCGTCGCCGAT	Oligonucleotide for construction of gRNA expression plasmid targeting EGFP
PM5 -R	AAACATCGGCGACGGCCCCGTGCTGC	Oligonucleotide for construction of gRNA expression plasmid targeting EGFP
PM6-F	CACCGGGGTCACGGGCAGCTTGCCGG	Oligonucleotide for perfected-matched sgRNA in transcriptional activator assay
PM6-R	AAACCCGGCAAGCTGCCCGTGACCCC	Oligonucleotide for perfected-matched sgRNA in transcriptional activator assay
M6-1-F	CACCGGGGTCACGGGCAGCTTGCaGG	Oligonucleotide for mismatched sgRNA in transcriptional activator assay
M6-1-R	AAACCCtGCAAGCTGCCCGTGACCCC	Oligonucleotide for mismatched sgRNA in transcriptional activator assay
M6-2-F	CACCGGGGTCACGGGCAGCTTcCCGG	Oligonucleotide for mismatched sgRNA in transcriptional activator assay
M6-2-R	AAACCCGGgAAGCTGCCCGTGACCCC	Oligonucleotide for mismatched sgRNA in transcriptional activator assay
M6-3-F	CACCGGGGTtACGGGCAGCTTGCCGG	Oligonucleotide for mismatched sgRNA in transcriptional activator assay
M6-3-R	AAACCCGGCAAGCTGCCCGTaACCCC	Oligonucleotide for mismatched sgRNA in transcriptional activator assay
M6-4-F	CACCGGGcTCACGGGCAGCTTGCCGG	Oligonucleotide for mismatched sgRNA in transcriptional activator assay
M6-4-R	AAACCCGGCAAGCTGCCCGTGACgCC	Oligonucleotide for mismatched sgRNA in transcriptional activator assay
M6-5-F	CACCGaGGTCACGGGCAGCTTGCCGG	Oligonucleotide for mismatched sgRNA in transcriptional activator assay
M6-5-R	AAACCCGGCAAGCTGCCCGTGACCtC	Oligonucleotide for mismatched sgRNA in transcriptional activator assay
Primer Name	Primer sequence (5’-3’)	Description
Library A-F	GCAGAGCTCTCTGGCTAACTACCGGTGCCA	primer for library construction
Library A-R	TCACTTTGATGCTCTGGATGAAGCTT	primer for library construction
Library B-F	AGCCCCGTCGTGAAGAGAAGCTT	primer for library construction
Library B-R	GGAACATCGTATGGGTAGGATCC	primer for library construction
Seq-1	ACATCAATGGGCGTGGATAG	primer for library sequencing
Seq-2	GCAGCATCAACAGATTCAAGAC	primer for library sequencing
Seq-3	ATCCAGGAAGAACTGACCAATC	primer for library sequencing
Seq-4	GTCCTTCGACAACAGCTTCA	primer for library sequencing
Seq-5	CCCACCAGATCAAGCACATTA	primer for library sequencing
Seq-6	GTATAGAGTGATCGGCGTGAAC	primer for library sequencing
SAF1	CGCAAATGGGCGGTAGGCGTG	primer of Sanger sequencing for pX601 and SaCas9 variants
SAF2	CTGAGCGGCATCAACCC	primer of Sanger sequencing for pX601 and SaCas9 variants
SAF3	CCTGAACGACCTGAACAATCTC	primer of Sanger sequencing for pX601 and SaCas9 variants
SAF4	GAAGCTTCATCCAGAGCATCA	primer of Sanger sequencing for pX601 and SaCas9 variants
SAF5	CTCCGTGCAGAAAGACTTCA	primer of Sanger sequencing for pX601 and SaCas9 variants
SAF6	CCAGACCTACCAGAAACTGAAG	primer of Sanger sequencing for pX601 and SaCas9 variants
SAF7	CTCCAAGACCCAGAGCATTAAG	primer of Sanger sequencing for pX601 and SaCas9 variants
SAF8	CTCCCACTGTCCTTTCCTAATAA	primer of Sanger sequencing for pX601 and SaCas9 variants
SAR9	GCCTGCCCTCGTTGTTT	primer of Sanger sequencing for pX601 and SaCas9 variants
SAR10	GCCAAGTAGGAAAGTCCCATAA	primer of Sanger sequencing for pX601 and SaCas9 variants
Primer name	Primer sequence (5’-3’)	Description
ch2-OnF	ggagtgagtacggtgtgcCTGGTACCTCAGATGGAAATG	primer of targeted deep sequencing for human endogenous genes of step I
ch2-OnR	gagttggatgctggatggTGGTGATTGTAATACTGGAGTT	primer of targeted deep sequencing for human endogenous genes of step I
ch2-OT1F	ggagtgagtacggtgtgcGAACTGAAAGCTCCACTGATG	primer of targeted deep sequencing for human endogenous genes of step I
ch2-OT1R	gagttggatgctggatggGATGAACCCAGTACCTCAGAT	primer of targeted deep sequencing for human endogenous genes of step I
ch2-OT2F	ggagtgagtacggtgtgcAGCTGTAGAAAGATTGGGTAAG	primer of targeted deep sequencing for human endogenous genes of step I
ch2-OT2R	gagttggatgctggatggCCGGTATCTCAGATGGAATTG	primer of targeted deep sequencing for human endogenous genes of step I
ch2-OT3F	ggagtgagtacggtgtgcGAAATGCAGAAATCACCTGTC	primer of targeted deep sequencing for human endogenous genes of step I
ch2-OT3R	gagttggatgctggatggCAAACTACAACTAGGCATATTTCAC	primer of targeted deep sequencing for human endogenous genes of step I
DUS2-OnF	ggagtgagtacggtgtgcCATATCTCACTGTAACCTGAAAC	primer of targeted deep sequencing for human endogenous genes of step I
DUS2-OnR	gagttggatgctggatggGCAACATAAACTCAGTCTCTAC	primer of targeted deep sequencing for human endogenous genes of step I
DUS2-OT1F	ggagtgagtacggtgtgcTGTGGCTCATGCCTGTAATC	primer of targeted deep sequencing for human endogenous genes of step I
DUS2-OT1R	gagttggatgctggatggCCCATCTCTCTTTCTTTCCTC	primer of targeted deep sequencing for human endogenous genes of step I
DUS2-OT2F	ggagtgagtacggtgtgcCTAGACTGCATTTGGACTTCT	primer of targeted deep sequencing for human endogenous genes of step I
DUS2-OT2R	gagttggatgctggatggCTCTGATTCAAATCTTGTGCTT	primer of targeted deep sequencing for human endogenous genes of step I
DLGAP2-OnF	ggagtgagtacggtgtgcCTTTCTGTTCCTGTGGTAATTC	primer of targeted deep sequencing for human endogenous genes of step I
DLGAP2-OnR	gagttggatgctggatggTAAAGAGACAGTGCTACCTATAC	primer of targeted deep sequencing for human endogenous genes of step I
DLGAP2-OT1F	ggagtgagtacggtgtgcCCTACTTATAGGGAGCACATAC	primer of targeted deep sequencing for human endogenous genes of step I
DLGAP2-OT1R	gagttggatgctggatggCATGGTGGAATGGATAAAGAAA	primer of targeted deep sequencing for human endogenous genes of step I
DLGAP2-OT2F	ggagtgagtacggtgtgcCAAGGTGGAAGTACCAGAAAG	primer of targeted deep sequencing for human endogenous genes of step I
DLGAP2-OT2R	gagttggatgctggatggCCATGTGTACCCGTTGTTTAG	primer of targeted deep sequencing for human endogenous genes of step I
EMX1-1-OnF	ggagtgagtacggtgtgcCCAATGACTAGGGTGGGCAAC	primer of targeted deep sequencing for human endogenous genes of step I
EMX1-1-OnR	gagttggatgctggatggCCATTGCTTGTCCCTCTGTCA	primer of targeted deep sequencing for human endogenous genes of step I
EMX1-1-OT1F	ggagtgagtacggtgtgcAACATTTACTAGGCCTCTTGC	primer of targeted deep sequencing for human endogenous genes of step I
EMX1-1-OT1R	gagttggatgctggatggTTGAGACATGAGTGGTTGTTG	primer of targeted deep sequencing for human endogenous genes of step I
EMX1-1-OT2F	ggagtgagtacggtgtgcCTGGTTTCTCAGGAAAGGAAA	primer of targeted deep sequencing for human endogenous genes of step I
EMX1-1-OT2R	gagttggatgctggatggGTTCCTGCAGAAGATTTCAGA	primer of targeted deep sequencing for human endogenous genes of step I
ZSCAN1_OnF	ggagtgagtacggtgtgcTCTCAGTCGGCTGAAGGAACT	primer of targeted deep sequencing for human endogenous genes of step I
ZSCAN1_OnR	gagttggatgctggatggTAGAAGGGTCACGGCCTCCTC	primer of targeted deep sequencing for human endogenous genes of step I
ZSCAN1_OT1F	ggagtgagtacggtgtgcCCGAGATCCACACCAAGGAG	primer of targeted deep sequencing for human endogenous genes of step I
ZSCAN1_OT1R	gagttggatgctggatggAGGTCTCTCCTGCCTACCTG	primer of targeted deep sequencing for human endogenous genes of step I
ZSCAN1_OT2F	ggagtgagtacggtgtgcGGCCACATGTGAGCACAAAG	primer of targeted deep sequencing for human endogenous genes of step I
ZSCAN1_OT2R	gagttggatgctggatggGCTCTCTCTCCAGATCCTCCA	primer of targeted deep sequencing for human endogenous genes of step I
ZSCAN1_OT3F	ggagtgagtacggtgtgcCGAGACCCATACCAAGGAGCAG	primer of targeted deep sequencing for human endogenous genes of step I
ZSCAN1_OT3R	gagttggatgctggatggTCTCCAAGATCCAGCTGCAAATC	primer of targeted deep sequencing for human endogenous genes of step I
EMX1-6On-F	ggagtgagtacggtgtgcGGGCTCCCATCACATCAACCGGTG	primer of targeted deep sequencing for human endogenous genes of step I
EMX1-6On-R	gagttggatgctggatggCAGGGAGTGGCCAGAGTCCAGCTT	primer of targeted deep sequencing for human endogenous genes of step I
EMX1-6OT1-F	ggagtgagtacggtgtgcACTTGAGTTTGCCACCATTGAC	primer of targeted deep sequencing for human endogenous genes of step I
EMX1-6OT1-R	gagttggatgctggatggCTATGAGCCAGGCATCTTCTCC	primer of targeted deep sequencing for human endogenous genes of step I
EMX1-6OT2-F	ggagtgagtacggtgtgcCCTCCTACTGCTTTCAATTACCC	primer of targeted deep sequencing for human endogenous genes of step I
EMX1-6OT2-R	gagttggatgctggatggCACAGAGGCTAAAACAGTGAACA	primer of targeted deep sequencing for human endogenous genes of step I
EMX1-6OT3-F	ggagtgagtacggtgtgcCCTTGCCTTGTAAATTGACTT	primer of targeted deep sequencing for human endogenous genes of step I
EMX1-6OT3-R	gagttggatgctggatggAAACATTCACACACTCACATC	primer of targeted deep sequencing for human endogenous genes of step I
EMX1-6OT4-F	ggagtgagtacggtgtgcCTTCTCTAAGTGGCATTGCTCAG	primer of targeted deep sequencing for human endogenous genes of step I
EMX1-6OT4-R	gagttggatgctggatggGATGACAGCTCTGACCAGGAAAA	primer of targeted deep sequencing for human endogenous genes of step I
EMX1-6OT5-F	ggagtgagtacggtgtgcAGATTCATTTGTGATGATAGCCAC	primer of targeted deep sequencing for human endogenous genes of step I
EMX1-6OT5-R	gagttggatgctggatggTTCACTGTTAGTTAGGCTGGTCT	primer of targeted deep sequencing for human endogenous genes of step I
EMX1-6OT6-F	ggagtgagtacggtgtgcGGAGCCAACATGTCTTAGGATTT	primer of targeted deep sequencing for human endogenous genes of step I
EMX1-6OT6-R	gagttggatgctggatggCTGGTATTTTGTTATGGCAGCCT	primer of targeted deep sequencing for human endogenous genes of step I
VEGFA-On-F	ggagtgagtacggtgtgcCCCATTCCCTCTTTAGCCAGA	primer of targeted deep sequencing for human endogenous genes of step I
VEGFA-On-R	gagttggatgctggatggATCTATTGGAATCCTGGAGTGAC	primer of targeted deep sequencing for human endogenous genes of step I
VEGFA-OT1-F	ggagtgagtacggtgtgcAAAAGTTTGTGTACCCTGAGTGT	primer of targeted deep sequencing for human endogenous genes of step I
VEGFA-OT1-R	gagttggatgctggatggGAACAGAGCTTGCAGGACTAAAA	primer of targeted deep sequencing for human endogenous genes of step I
VEGFA-OT2-F	ggagtgagtacggtgtgcCTCCCATTCATAAATCACAGCCA	primer of targeted deep sequencing for human endogenous genes of step I
VEGFA-OT2-R	gagttggatgctggatggCGATGCAGAAGAGGTGGTATCTC	primer of targeted deep sequencing for human endogenous genes of step I
VEGFA-OT3-F	ggagtgagtacggtgtgcTTGTGACCCAAAAGATTCCCAC	primer of targeted deep sequencing for human endogenous genes of step I
VEGFA-OT3-R	gagttggatgctggatggTTTCTAAGGCACGAGTCAGGAT	primer of targeted deep sequencing for human endogenous genes of step I
VEGFA-OT4-F	ggagtgagtacggtgtgcGCCTGAGTGTACTGTGTTTATAAAG	primer of targeted deep sequencing for human endogenous genes of step I
VEGFA-OT4-R	gagttggatgctggatggCTATGTAGGACACTTACCATGAATG	primer of targeted deep sequencing for human endogenous genes of step I
VEGFA-OT5-F	ggagtgagtacggtgtgcACTGAGTTCTCCACAGTATTT	primer of targeted deep sequencing for human endogenous genes of step I
VEGFA-OT5-R	gagttggatgctggatggCAGATGTTAACACACTTCACTT	primer of targeted deep sequencing for human endogenous genes of step I
VEGFA-OT6-F	ggagtgagtacggtgtgcCAGTGTGTGTGTATGAGTGTGAG	primer of targeted deep sequencing for human endogenous genes of step I
VEGFA-OT6-R	gagttggatgctggatggGAAACGCTCTTTCTCTACTCCCT	primer of targeted deep sequencing for human endogenous genes of step I
RS1_OnF	ggagtgagtacggtgtgcCCACGAAGAATACCAGCCCA	primer of targeted deep sequencing for human endogenous genes of step I
RS1_OnR	gagttggatgctggatggTCACCTGGTGCTTGTTGAGT	primer of targeted deep sequencing for human endogenous genes of step I
RS1_OT1F	ggagtgagtacggtgtgcGAAGGAGGTAGAGGGGGTGT	primer of targeted deep sequencing for human endogenous genes of step I
RS1_OT1R	gagttggatgctggatggGGATTTGTGGGGGCAAGAGT	primer of targeted deep sequencing for human endogenous genes of step I
RS1_OT2F	ggagtgagtacggtgtgcGGGAGGAGGCTATTGTGTCA	primer of targeted deep sequencing for human endogenous genes of step I
RS1_OT2R	gagttggatgctggatggGGGGATAGGTGGGTGGTAGT	primer of targeted deep sequencing for human endogenous genes of step I
RS1_OT3F	ggagtgagtacggtgtgcGCTATTGTGTCACAGAGAGGAAAGA	primer of targeted deep sequencing for human endogenous genes of step I
RS1_OT3R	gagttggatgctggatggATGAGGGGTGTTCCAGTCAGT	primer of targeted deep sequencing for human endogenous genes of step I
HBB-On-F	ggagtgagtacggtgtgcCTTGCCATGAGCCTTCACCTTAGG	primer of targeted deep sequencing for human endogenous genes of step I
HBB-On-R	gagttggatgctggatggGCACTGACTCTCTCTGCCTATT	primer of targeted deep sequencing for human endogenous genes of step I
HBB-OT1-F	ggagtgagtacggtgtgcCTTGCCATGTGCCTTGACTTTG	primer of targeted deep sequencing for human endogenous genes of step I
HBB-OT1-R	gagttggatgctggatggCAGGTCGCTTCTCAGGATTTGT	primer of targeted deep sequencing for human endogenous genes of step I
HBB-OT2-F	ggagtgagtacggtgtgcCATGGGAGTTTTCTCCCACGGA	primer of targeted deep sequencing for human endogenous genes of step I
HBB-OT2-R	gagttggatgctggatggCTGTTTCCAGGGCAAGTCATAG	primer of targeted deep sequencing for human endogenous genes of step I
HBB-OT3-F	ggagtgagtacggtgtgcAAAGGAAGTCAGCACCTTCTTG	primer of targeted deep sequencing for human endogenous genes of step I
HBB-OT3-R	gagttggatgctggatggCCTAGCAAGTTGATTGGGAAAGT	primer of targeted deep sequencing for human endogenous genes of step I
HBB-OT4-F	ggagtgagtacggtgtgcCTTGCCATGTGCCTTGACTTTG	primer of targeted deep sequencing for human endogenous genes of step I
HBB-OT4-R	gagttggatgctggatggCACCTGCTCTGTGATTATGACTATCC	primer of targeted deep sequencing for human endogenous genes of step I
FANCF-On-F	ggagtgagtacggtgtgcAAGTTCGCTAATCCCGGAACTG	primer of targeted deep sequencing for human endogenous genes of step I
FANCF-On-R	gagttggatgctggatggGTCTCAAGCACTACCTACGTCA	primer of targeted deep sequencing for human endogenous genes of step I
FANCF-OT1-F	ggagtgagtacggtgtgcCTCGAGGTTTATGGGAGGATTAG	primer of targeted deep sequencing for human endogenous genes of step I
FANCF-OT1-R	gagttggatgctggatggCTGATTCATTCCAGTCGCTAGG	primer of targeted deep sequencing for human endogenous genes of step I
FANCF-OT2-F	ggagtgagtacggtgtgcGGCAGCATCTAAGGTGCAGAAATG	primer of targeted deep sequencing for human endogenous genes of step I
FANCF-OT2-R	gagttggatgctggatggGGCGAGGTCCGCATGGCCCGAG	primer of targeted deep sequencing for human endogenous genes of step I
FANCF-OT3-F	ggagtgagtacggtgtgcTAGATGGGATAGGGTGCTGTC	primer of targeted deep sequencing for human endogenous genes of step I
FANCF-OT3-R	gagttggatgctggatggCAGCATCTGGTTGTCGATGAA	primer of targeted deep sequencing for human endogenous genes of step I
FANCF-OT4-F	ggagtgagtacggtgtgcTCCACCAGCAGCTGAGGGTCC	primer of targeted deep sequencing for human endogenous genes of step I
FANCF-OT4-R	gagttggatgctggatggGGGTAAGGAGGCCGCCTGAGC	primer of targeted deep sequencing for human endogenous genes of step I
Primer name	Primer sequence (5’-3’)	Description
Chr2-biotin	/5BiosG/CTTTCTTCCTCATTCTTAGACCTATTC	primer of PEM-seq for human endogenous genes
EMX1-1-biotin	/5BiosG/GATGTCACCTCCAATGACTAGGGTG	primer of PEM-seq for human endogenous genes
FANCF-biotin	/5BiosG/GGAAAGAGTTGCTGCACCAGGTGGTAA	primer of PEM-seq for human endogenous genes
RS1-biotin	/5BiosG/GAGTAGTGAACCGTTGAAGACACAGC	primer of PEM-seq for human endogenous genes
ZKSCAN1-biotin	/5BiosG/CCTAATAACCTAAAGCCTGCCAATAC	primer of PEM-seq for human endogenous genes
Primer name	Primer sequence (5’-3’)	Description
SD-fusion1/2-F1	CTGCGGCCTCTAGACTCGAGGC	primer for mapping key mutation(s) for efSaCas9
SD-fusion1-R1	CCCACGCTGGTGATGCCGATGTCCAGGCCCAGGATGTAGTTCCGCTTGGCTGGTGGGA	primer for mapping key mutation(s) for efSaCas9
SD-fusion2-R1	CCCACGCTGGTGATGCCGATGTCCAGGCCCAGGATGTAGTTCCGCTTGGCTGCTGGGA	primer for mapping key mutation(s) for efSaCas9
SD-fusion1/2-R2	CATCGATCACGTCCCGTGTCTCGTAGTCGATGATGCCGTAGCCCACGCTGGTGATGC	primer for mapping key mutation(s) for efSaCas9
SD-Ala-F	GACCTGTACAACGCCCTGGCCGACCTGAACAATCTCGTG	primer for efSaCas9 site-directed mutagenesis
SD-Ala-R	CACGAGATTGTTCAGGTCGGCCAGGGCGTTGTACAGGTC	primer for efSaCas9 site-directed mutagenesis
SD-Arg-F	GACCTGTACAACGCCCTGCGGGACCTGAACAATCTCGTG	primer for efSaCas9 site-directed mutagenesis
SD-Arg-R	CACGAGATTGTTCAGGTCCCGCAGGGCGTTGTACAGGTC	primer for efSaCas9 site-directed mutagenesis
SD-Cys-F	GACCTGTACAACGCCCTGTGCGACCTGAACAATCTCGTG	primer for efSaCas9 site-directed mutagenesis
SD-Cys-R	CACGAGATTGTTCAGGTCGCACAGGGCGTTGTACAGGTC	primer for efSaCas9 site-directed mutagenesis
SD-Gln-F	GACCTGTACAACGCCCTGCAGGACCTGAACAATCTCGTG	primer for efSaCas9 site-directed mutagenesis
SD-Gln-R	CACGAGATTGTTCAGGTCCTGCAGGGCGTTGTACAGGTC	primer for efSaCas9 site-directed mutagenesis
SD-Glu-F	TACAACGCCCTGGAGGACCTGAACAAT	primer for efSaCas9 site-directed mutagenesis
SD-Glu-R	ATTGTTCAGGTCCTCCAGGGCGTTGTA	primer for efSaCas9 site-directed mutagenesis
SD-Gly-F	GACCTGTACAACGCCCTGGGCGACCTGAACAATCTCGTG	primer for efSaCas9 site-directed mutagenesis
SD-Gly-R	CACGAGATTGTTCAGGTCGCCCAGGGCGTTGTACAGGTC	primer for efSaCas9 site-directed mutagenesis
SD-His-F	TACAACGCCCTGCACGACCTGAACAAT	primer for efSaCas9 site-directed mutagenesis
SD-His-R	ATTGTTCAGGTCGTGCAGGGCGTTGTA	primer for efSaCas9 site-directed mutagenesis
SD-Pro-F	GACCTGTACAACGCCCTGCCCGACCTGAACAATCTCGTG	primer for efSaCas9 site-directed mutagenesis
SD-Pro-R	CACGAGATTGTTCAGGTCGGGCAGGGCGTTGTACAGGTC	primer for efSaCas9 site-directed mutagenesis
SD-Ser-F	GACCTGTACAACGCCCTGAGCGACCTGAACAATCTCGTG	primer for efSaCas9 site-directed mutagenesis
SD-Ser-R	CACGAGATTGTTCAGGTCGCTCAGGGCGTTGTACAGGTC	primer for efSaCas9 site-directed mutagenesis
SD-Tyr-F	TACAACGCCCTGTACGACCTGAACAAT	primer for efSaCas9 site-directed mutagenesis
SD-Tyr-R	ATTGTTCAGGTCGTACAGGGCGTTGTA	primer for efSaCas9 site-directed mutagenesis
Y256F-F	CTACAACGCCGACCTGTTCAACGCCCTGAACGACC	primer for efSaCas9 site-directed mutagenesis
Y256F-R	GGTCGTTCAGGGCGTTGAACAGGTCGGCGTTGTAG	primer for efSaCas9 site-directed mutagenesis
Q414L-F	GTGGCACACCAACGACAACCTGATCGCTATCTTCAACCGG	primer for efSaCas9 site-directed mutagenesis
Q414L-R	CCGGTTGAAGATAGCGATCAGGTTGTCGTTGGTGTGCCAC	primer for efSaCas9 site-directed mutagenesis
Q414A-F	GTGGCACACCAACGACAACGCCATCGCTATCTTCAACCGG	primer for efSaCas9 site-directed mutagenesis
Q414A-R	CCGGTTGAAGATAGCGATGGCGTTGTCGTTGGTGTGCCAC	primer for efSaCas9 site-directed mutagenesis
N419A-F	CAACCAGATCGCTATCTTCGCCCGGCTGAAGCTGGTGCCC	primer for efSaCas9 site-directed mutagenesis
N419A-R	GGGCACCAGCTTCAGCCGGGCGAAGATAGCGATCTGGTTG	primer for efSaCas9 site-directed mutagenesis
Primer name	Primer sequence (5’-3’)	Description
EMX1-6_OT1-F	CAGCCCGTGAGAATCTAC	primer for Quantitative PCR (qPCR) used in ChIP-seq
EMX1-6_OT1-R	GGTGAGCATCTCTCGTAAT	primer for Quantitative PCR (qPCR) used in ChIP-seq
EMX1-6_OT2-F	GCTTCGGTATCTACCTCCT	primer for Quantitative PCR (qPCR) used in ChIP-seq
EMX1-6_OT2-R	CAACACATCCTTGGCTGAT	primer for Quantitative PCR (qPCR) used in ChIP-seq
EMX1-6_OT3-F	GTGACCAGGCTTCAGTGA	primer for Quantitative PCR (qPCR) used in ChIP-seq
EMX1-6_OT3-R	CTCACCCACAGTCAGTCA	primer for Quantitative PCR (qPCR) used in ChIP-seq
EMX1-6_OT4-F	CATACCTGGAGCGACTCT	primer for Quantitative PCR (qPCR) used in ChIP-seq
EMX1-6_OT4-R	GAAAGGCTGGTTGAAATTCT	primer for Quantitative PCR (qPCR) used in ChIP-seq
EMX1-6_OT5-F	CCGTCCCTCTCCAATCTA	primer for Quantitative PCR (qPCR) used in ChIP-seq
EMX1-6_OT5-R	TCCTGCCTCAGTCTTCAT	primer for Quantitative PCR (qPCR) used in ChIP-seq
EMX1-6_OT6-F	TGTGGTGAGTGGTGAGAG	primer for Quantitative PCR (qPCR) used in ChIP-seq
EMX1-6_OT6-R	GGAGTCACAGCAAGTCAG	primer for Quantitative PCR (qPCR) used in ChIP-seq
EMX1-6_OT7-F	TTCTCAGCAGTGATGTTGT	primer for Quantitative PCR (qPCR) used in ChIP-seq
EMX1-6_OT7-R	CTCACCTTGTAGCCCTTG	primer for Quantitative PCR (qPCR) used in ChIP-seq
EMX1-6_OT8-F	GGACCTCCTATGTACTCTATG	primer for Quantitative PCR (qPCR) used in ChIP-seq
EMX1-6_OT8-R	GCCCATTACCTCTCTGAAG	primer for Quantitative PCR (qPCR) used in ChIP-seq
EMX1-6_OT9-F	GATGGGTGAGCAGATTAGG	primer for Quantitative PCR (qPCR) used in ChIP-seq
EMX1-6_OT9-R	CAACCACTCTCATCCACTT	primer for Quantitative PCR (qPCR) used in ChIP-seq
EMX1-6_OT10-F	ACGGGGTCAAGATCTCTGT	primer for Quantitative PCR (qPCR) used in ChIP-seq
EMX1-6_OT10-R	TCACTCCCATCTGATCCTGC	primer for Quantitative PCR (qPCR) used in ChIP-seq
EMX1-6_OT11-F	CTGTTCTTGGTGGCTGTT	primer for Quantitative PCR (qPCR) used in ChIP-seq
EMX1-6_OT11-R	GTAGGAATGGTGGCATGG	primer for Quantitative PCR (qPCR) used in ChIP-seq
EMX1-6_OT12-F	TGCGATGTCATTACAAGTCA	primer for Quantitative PCR (qPCR) used in ChIP-seq
EMX1-6_OT12-R	CTGGAAGCTGCTGGAAGA	primer for Quantitative PCR (qPCR) used in ChIP-seq
