# Supplementary material for: High-fidelity SaCas9 identified by directional screening in human cells
Source: PLoS Biol. 2020 Jul 9;18(7):e3000747. doi: 10.1371/journal.pbio.3000747 (PMC7347106; doi:10.1371/journal.pbio.3000747)
Supplement: S2 Data — (XLSX) [file pbio.3000747.s020.xlsx]

## Sheet: Sheet1
On-target and off-target activity of SaCas9 targeting EGFP
Site1
Cas9 W/O sgRNA			M1-3			M1-2			M1-1			On
1.5	1.7	1.4	7.1	7.2	7.8	9.5	9.9	8.5	4.9	4	4.8	38.6	42.1	45.1
1.4	1.6	2.1	26.1	30.7	29.7	48.9	56.8	56.6	44.8	47.7	46.9	56	58.5	57.5
Site2
On			M2-1			M2-2			M2-3			Cas9 W/O sgRNA
34.2	41.3	33.3	6.5	1.7	4	2.1	2.8	2.7	2	1.9	2.2	2	1.5
34.9	41.5	38	46.9	51.9	50.1	29.1	32.8	31.8	38.5	42.5	41.9	1.3	1.6	2.6
Site3
On			M3-1			M3-2			M3-3			Cas9 W/O sgRNA
62.9	68.3	57.1	3.2	3.1	4.4	6.5	7.7	7	10.7	10.8	10.5	1.3	1.6	1.3
62.6	65.3	67.2	27	31	34.4	45.9	50.4	55.5	42	41.9	43.9	1.5	1.7	1.7
