# Supplementary material for: High-fidelity SaCas9 identified by directional screening in human cells
Source: PLoS Biol. 2020 Jul 9;18(7):e3000747. doi: 10.1371/journal.pbio.3000747 (PMC7347106; doi:10.1371/journal.pbio.3000747)
Supplement: S3 Data — (XLSX) [file pbio.3000747.s021.xlsx]

## Sheet: Sheet1
First repeat								Second repeat
	Target site	edited reads	edited reads%	unedited reads	unedited reads%	Total reads			Target site	edited reads	edited reads%	unedited reads	unedited reads%	Total reads
NC	RS1_on	5408	2.45065	215268	97.5493	220676		NC	RS1_on	6131	1.75428	343358	98.2457	349489
	RS1_OT1	2047	0.66291	306743	99.3371	308790			RS1_OT1	0	0	754650	100	754650
	RS1_OT2	0	0	63759	100	63759			RS1_OT2	0	0	744516	100	744516
	RS1_OT3	0	0	532889	100	532889			RS1_OT3	0	0	490149	100	490149
	ZKSCAN1_On	6903	1.15664	589911	98.8434	596814			ZKSCAN1_On	4992	0.819063	604485	99.1809	609477
	ZKSCAN1_OT1	890	0.324385	273475	99.6756	274365			ZKSCAN1_OT1	1594	0.271864	584729	99.7281	586323
	ZKSCAN1_OT2	3875	0.568056	678276	99.4319	682151			ZKSCAN1_OT2	4091	0.564256	720934	99.4357	725025
	ZKSCAN1_OT3	0	0	307824	100	307824			ZKSCAN1_OT3	4238	0.503773	837014	99.4962	841252
wt								wt
	RS1_on	63175	60.1627	41832	39.8373	105007			RS1_on	245530	77.4452	71507	22.5548	317037
	RS1_OT1	3976	1.01646	387187	98.9835	391163			RS1_OT1	0	0	965403	100	965403
	RS1_OT2	0	0	316067	100	316067			RS1_OT2	0	0	1077463	100	1077463
	RS1_OT3	0	0	340312	100	340312			RS1_OT3	0	0	500337	100	500337
	ZKSCAN1_On	225307	45.9953	264541	54.0047	489848			ZKSCAN1_On	520562	61.0883	331585	38.9117	852147
	ZKSCAN1_OT1	2913	0.428105	677528	99.5719	680441			ZKSCAN1_OT1	7536	0.87662	852130	99.1234	859666
	ZKSCAN1_OT2	199436	29.4387	478027	70.5613	677463			ZKSCAN1_OT2	358553	49.9446	359349	50.0554	717902
	ZKSCAN1_OT3	0	0	326237	100	326237			ZKSCAN1_OT3	0	0	982076	100	982076
268	RS1_on	76639	45.4661	91924	54.5339	168563		268	RS1_on	203797	72.7545	76319	27.2455	280116
	RS1_OT1	4198	0.672239	620282	99.3278	624480			RS1_OT1	0	0	987317	100	987317
	RS1_OT2	0	0	222874	100	222874			RS1_OT2	0	0	970550	100	970550
	RS1_OT3	0	0	327478	100	327478			RS1_OT3	0	0	532308	100	532308
	ZKSCAN1_On	228550	37.5824	379580	62.4176	608130			ZKSCAN1_On	506389	53.8156	434582	46.1844	940971
	ZKSCAN1_OT1	5852	1.05503	548826	98.945	554678			ZKSCAN1_OT1	3361	0.503997	663508	99.496	666869
	ZKSCAN1_OT2	4858	0.765447	629804	99.2346	634662			ZKSCAN1_OT2	2449	0.196469	1244061	99.8035	1246510
	ZKSCAN1_OT3	0	0	367772	100	367772			ZKSCAN1_OT3	0	0	1013856	100	1013856
	Target site	edited reads	edited reads%	unedited reads	unedited reads%	Total reads			Target site	edited reads	edited reads%	unedited reads	unedited reads%	Total reads
NC	ch2_On	3218	0.374742	855505	99.6253	858723		NC	ch2_On	0	0	803087	100	803087
	ch2_OT1	3191	0.998476	316396	99.0015	319587			ch2_OT1	0	0	314369	100	314369
	ch2_OT2	1919	0.439397	434816	99.5606	436735			ch2_OT2	0	0	315506	100	315506
	DLGAP2_On	1239	0.398979	309304	99.601	310543			DLGAP2_On	0	#DIV/0!	0	#DIV/0!	0
	DLGAP2_OT1	518	0.255386	202312	99.7446	202830			DLGAP2_OT1	0	0	348145	100	348145
	DLGAP2_OT2	1281	0.640929	198585	99.3591	199866			DLGAP2_OT2	0	0	75366	100	75366
	DUS2_On1	972	0.317014	305639	99.683	306611			DUS2_On1	0	0	504698	100	504698
	DUS2_On2	6559	1.72398	373897	98.276	380456			DUS2_OT1	0	0	24531	100	24531
	DUS2_OT1	252	0.158953	158285	99.841	158537			DUS2_OT2	0	0	799890	100	799890
	DUS2_OT2	1875	0.36738	508496	99.6326	510371			EMX1-ZF_On	11988	0.122696	9758531	99.8773	9770519
	EMX1-ZF_On	0	0	75613	100	75613			EMX1-ZF_OT1	0	0	71524	100	71524
	EMX1-ZF_OT1	3627	0.631218	570976	99.3688	574603			EMX1-ZF_OT2	0	0	53946	100	53946
	EMX1-ZF_OT2	1356	0.873616	153861	99.1264	155217			EMX1-6_On	2149	0.464746	460254	99.5353	462403
	EMX1-6_on	11119	2.8358	380975	97.1642	392094			EMX1-6_OT1	0	0	292593	100	292593
	EMX1-6_OT1	800	0.217728	366631	99.7823	367431			EMX1-6_OT2	0	0	272724	100	272724
	EMX1-6_OT2	2277	0.622099	363742	99.3779	366019			EMX1-6_OT3	0	0	347091	100	347091
	EMX1-6_OT3	254	0.367381	68884	99.6326	69138			EMX1-6_OT4	0	0	428963	100	428963
	EMX1-6_OT4	0	0	12574	100	12574			EMX1-6_OT5	1995	0.618808	320399	99.3812	322394
	EMX1-6_OT5	4567	1.11797	403940	98.882	408507			EMX1-6_OT6	0	0	359657	100	359657
	EMX1-6_OT6	0	0	101923	100	101923			VEGFA_On	725	0.170719	423950	99.8293	424675
	VEGFA_On	7275	2.06449	345113	97.9355	352388			VEGFA_OT1	0	0	462279	100	462279
	VEGFA_OT1	8064	1.08565	734719	98.9144	742783			VEGFA_OT2	0	0	632705	100	632705
	VEGFA_OT3	10380	3.10199	324244	96.898	334624			VEGFA_OT3	7177	2.18024	322007	97.8198	329184
	VEGFA_OT4	3327	3.92896	81352	96.071	84679			VEGFA_OT4	1208	0.586174	204874	99.4138	206082
	VEGFA_OT5	3588	1.44162	245299	98.5584	248887			VEGFA_OT5	0	0	189282	100	189282
	VEGFA_OT6	0	0	80363	100	80363			VEGFA_OT6	0	0	104934	100	104934
	VEGFA_OT2	0	0	246354	100	246354			FANCF_On	1106	0.380466	289590	99.6195	290696
	HBB_T7_on	5041	0.777444	643366	99.2226	648407			FANCF_OT1	3539	1.40648	248082	98.5935	251621
	HBB_T7_OT1	0	0	259908	100	259908			FANCF_OT2	0	0	356777	100	356777
	HBB_T7_OT2	0	0	228706	100	228706			FANCF_OT3	843	0.591106	141771	99.4089	142614
	HBB_T7_OT3	0	0	184916	100	184916			FANCF_OT4	0	0	478250	100	478250
	HBB_T7_OT4	0	0	326734	100	326734			HBB_On	0	0	125844	100	125844
	FANCF_On	7083	3.06195	224240	96.938	231323			HBB_OT1	1677	0.272308	614170	99.7277	615847
	FANCF_OT1	2585	1.04102	245730	98.959	248315			HBB_OT2	780	0.15816	492393	99.8418	493173
	FANCF_OT2	3276	1.77882	180891	98.2212	184167			HBB_OT3	1325	0.514461	256226	99.4855	257551
	FANCF_OT3	0	0	324244	100	324244			HBB_OT4	0	0	53497	100	53497
	FANCF_OT4	2224	1.17261	187438	98.8274	189662		WT	ch2_On	412231	76.2923	128100	23.7077	540331
WT	ch2_On	337280	72.7277	126477	27.2723	463757			ch2_OT1	12280	4.73734	246937	95.2627	259217
	ch2_OT1	73015	12.8078	497069	87.1922	570084			ch2_OT2	48871	12.2023	351635	87.7977	400506
	ch2_OT2	254124	31.7057	547384	68.2943	801508			DLGAP2_On	207911	30.9016	464906	69.0984	672817
	DLGAP2_On	260090	35.6905	468647	64.3095	728737			DLGAP2_OT1	2729	0.67177	403511	99.3282	406240
	DLGAP2_OT1	13354	2.38396	546806	97.616	560160			DLGAP2_OT2	16576	11.5881	126467	88.4119	143043
	DLGAP2_OT2	26515	8.04919	302897	91.9508	329412			DUS2_On1	148807	37.1461	251792	62.8539	400599
	DUS2_On1	93737	25.9228	267863	74.0772	361600			DUS2_OT1	3508	42.1685	4811	57.8315	8319
	DUS2_On2	63765	30.2098	147309	69.7902	211074			DUS2_OT3	0	0	394537	100	394537
	DUS2_OT1	52177	33.4895	103624	66.5105	155801			EMX1-ZF_On	808717	81.679	181399	18.321	990116
	DUS2_OT2	3805	0.401517	943850	99.5985	947655			EMX1-ZF_OT1	377794	82.9451	77681	17.0549	455475
	EMX1-ZF_On	192660	56.3208	149416	43.6792	342076			EMX1-ZF_OT2	261956	41.3167	372064	58.6833	634020
	EMX1-ZF_OT1	268712	58.1803	193149	41.8197	461861			EMX1-6_On	463877	93.0016	34907	6.99842	498784
	EMX1-ZF_OT2	43232	17.2227	207785	82.7773	251017			EMX1-6_OT1	0	0	397718	100	397718
	EMX1-6_on	74170	67.3251	35997	32.6749	110167			EMX1-6_OT2	0	0	283442	100	283442
	EMX1-6_OT1	843	0.358679	234186	99.6413	235029			EMX1-6_OT3	0	0	405450	100	405450
	EMX1-6_OT2	1960	0.421701	462824	99.5783	464784			EMX1-6_OT4	0	0	155906	100	155906
	EMX1-6_OT3	217	0.64323	33519	99.3568	33736			EMX1-6_OT5	2227	0.716623	308536	99.2834	310763
	EMX1-6_OT4	0	0	68180	100	68180			EMX1-6_OT6	0	0	579794	100	579794
	EMX1-6_OT5	15930	2.09943	742849	97.9006	758779			VEGFA_On	244587	92.0119	21234	7.98808	265821
	EMX1-6_OT6	0	0	85870	100	85870			VEGFA_OT1	4235	0.902002	465276	99.098	469511
	VEGFA_On	108431	43.1532	142839	56.8468	251270			VEGFA_OT2	0	0	575181	100	575181
	VEGFA_OT1	11938	1.70556	688007	98.2944	699945			VEGFA_OT3	10103	2.63802	372873	97.362	382976
	VEGFA_OT3	1004	0.649935	153473	99.3501	154477			VEGFA_OT4	0	0	140780	100	140780
	VEGFA_OT4	4953	4.48528	105475	95.5147	110428			VEGFA_OT5	0	0	189282	100	189282
	VEGFA_OT5	2320	1.55838	146553	98.4416	148873			VEGFA_OT6	0	0	632705	100	632705
	VEGFA_OT6	244	0.425799	57060	99.5742	57304			FANCF_On	119554	61.4045	75145	38.5955	194699
	VEGFA_OT2	0	0	173033	100	173033			FANCF_OT1	4426	1.50416	289824	98.4958	294250
	HBB_T7_on	251511	55.1	204952	44.9	456463			FANCF_OT2	0	0	424589	100	424589
	HBB_T7_OT1	0	0	220444	100	220444			FANCF_OT3	2284	0.722789	313714	99.2772	315998
	HBB_T7_OT2	0	0	292141	100	292141			FANCF_OT4	0	0	202925	100	202925
	HBB_T7_OT3	0	0	301687	100	301687			HBB_On	254423	54.8477	209449	45.1523	463872
	HBB_T7_OT4	0	0	267482	100	267482			HBB_OT1	0	0	604303	100	604303
	FANCF_On	136678	49.3036	140539	50.6964	277217			HBB_OT2	0	0	458275	100	458275
	FANCF_OT1	4295	1.29709	326832	98.7029	331127			HBB_OT3	0	0	168875	100	168875
	FANCF_OT2	4552	1.68579	265470	98.3142	270022			HBB_OT4	0	0	386309	100	386309
	FANCF_OT3	2386	0.851741	277746	99.1483	280132			Target site	edited reads	edited reads%	unedited reads	unedited reads%	Total reads
	FANCF_OT4	3125	0.958213	323003	99.0418	326128		268	ch2_On	162215	34.7435	304678	65.2565	466893
									ch2_OT1	0	0	278456	100	278456
268	ch2_On	280839	34.9694	522261	65.0306	803100			ch2_OT2	0	0	270881	100	270881
	ch2_OT1	3205	1.02024	310936	98.9798	314141			DLGAP2_on	85496	13.6157	542428	86.3843	627924
	ch2_OT2	4774	1.07095	440997	98.929	445771			DLGAP2_OT1	2430	0.436294	554534	99.5637	556964
	DLGAP2_on	17758	9.6168	166898	90.3832	184656			DLGAP2_OT2	0	0	135207	100	135207
	DLGAP2_OT1	191	0.128215	148777	99.8718	148968			DUS2_On1	163077	62.0558	99714	37.9442	262791
	DLGAP2_OT2	9858	1.53896	630705	98.461	640563			DUS2_OT1	80	3.26664	2369	96.7334	2449
	DUS2_On1	162576	57.936	118037	42.064	280613			DUS2_OT2	0	0	411703	100	411703
	DUS2_On2	172944	45.8345	204379	54.1655	377323			EMX1-ZF_On	721821	90.1553	78821	9.84472	800642
	DUS2_OT1	39769	9.40475	383092	90.5953	422861			EMX1-ZF_OT1	191384	34.5849	361991	65.4151	553375
	DUS2_OT2	1622	0.357882	451600	99.6421	453222			EMX1-ZF_OT2	15238	3.07359	480534	96.9264	495772
	EMX1-ZF_On	249542	57.5856	183799	42.4144	433341			EMX1-6_On	420256	92.1065	36016	7.89354	456272
	EMX1-ZF_OT1	32778	8.69468	344211	91.3053	376989			EMX1-6_OT1	1820	0.449707	402888	99.5503	404708
	EMX1-ZF_OT2	2400	1.12581	210780	98.8742	213180			EMX1-6_OT2	3022	0.913681	327728	99.0863	330750
	EMX1-6_on	111714	69.1252	49897	30.8748	161611			EMX1-6_OT3	0	0	1179453	100	1179453
	EMX1-6_OT2	930	0.320821	288951	99.6792	289881			EMX1-6_OT4	0	0	150001	100	150001
	EMX1-6_OT3	5931	0.708465	831231	99.2915	837162			EMX1-6_OT5	5471	1.60348	335724	98.3965	341195
	EMX1-6_OT4	3088	0.839174	364893	99.1608	367981			EMX1-6_OT6	0	0	547506	100	547506
	EMX1-6_OT5	1032	0.776127	131936	99.2239	132968			VEGFA_On	294802	90.442	31155	9.55801	325957
	EMX1-6_OT6	1635	0.599465	271108	99.4005	272743			VEGFA_OT1	0	0	456742	100	456742
	EMX1-6_OT8	249	0.0844827	294486	99.9155	294735			VEGFA_OT2	0	0	509442	100	361337
	VEGFA_On	106970	63.2711	62096	36.7289	169066			VEGFA_OT3	5620	1.55533	355717	98.4447	267841
	VEGFA_OT1	7749	0.929539	825890	99.0705	833639			VEGFA_OT4	0	0	267841	100	232252
	VEGFA_OT4	1708	0.638947	265607	99.3611	267315			VEGFA_OT5	0	0	232252	100	190761
	VEGFA_OT5	4149	3.47965	115087	96.5203	119236			VEGFA_OT6	0	0	190761	100	446996
	VEGFA_OT6	2292	0.905847	250731	99.0942	253023			FANCF_On	246074	55.0506	200922	44.9494	339598
	VEGFA_OT7	0	0	151607	100	151607			FANCF_OT1	6673	1.96497	332925	98.035	655596
	VEGFA_OT9	0	0	324103	100	324103			FANCF_OT2	4633	0.706685	650963	99.2933	331264
	HBB_T7_on	204429	47.292	227841	52.708	432270			FANCF_OT3	1264	0.381569	330000	99.6184	187052
	HBB_T7_OT1	0	0	324842	100	324842			FANCF_OT4	0	0	187052	100	471368
	HBB_T7_OT2	490	0.172294	283908	99.8277	284398			HBB_On	252693	53.6084	218675	46.3916	423131
	HBB_T7_OT3	0	0	222385	100	222385			HBB_OT1	0	0	423131	100	363516
	HBB_T7_OT4	0	0	274506	100	274506			HBB_OT2	0	0	363516	100	164678
	FANCF_On	106597	42.8582	142123	57.1418	248720			HBB_OT3	0	0	164678	100	372912
	FANCF_OT1	459	0.160516	285493	99.8395	285952			HBB_OT4	0	0	372912	100	#REF!
	FANCF_OT2	5771	1.8021	314467	98.1979	320238
	FANCF_OT3	2970	0.999367	294218	99.0006	297188
	FANCF_OT4	3165	1.42437	219038	98.5756	222203
